# Supplementary material for: Identifying Keystone Species in the Human Gut Microbiome from Metagenomic Timeseries Using Sparse Linear Regression
Source: PLoS One. 2014 Jul 23;9(7):e102451. doi: 10.1371/journal.pone.0102451 (PMC4108331; doi:10.1371/journal.pone.0102451)
Supplement: Code S1 — Code for the LIMITS algorithm and an example implemented in Mathematica (Wolfram Research, Inc.) Version 8.0. (NB) [file pone.0102451.s001.nb]

(* Content-type: application/vnd.wolfram.mathematica *)

(*** Wolfram Notebook File ***)
(* http://www.wolfram.com/nb *)

(* CreatedBy='Mathematica 8.0' *)

(*CacheID: 234*)
(* Internal cache information:
NotebookFileLineBreakTest
NotebookFileLineBreakTest
NotebookDataPosition[       157,          7]
NotebookDataLength[     65911,       1468]
NotebookOptionsPosition[     65004,       1432]
NotebookOutlinePosition[     65378,       1449]
CellTagsIndexPosition[     65335,       1446]
WindowFrame->Normal*)

(* Beginning of Notebook Content *)
Notebook[{
Cell[BoxData[{
 RowBox[{
  RowBox[{
   RowBox[{"RestrictedLeastSquares", "=", 
    RowBox[{"Compile", "[", 
     RowBox[{
      RowBox[{"{", 
       RowBox[{
        RowBox[{"{", 
         RowBox[{"inbag", ",", "_Real", ",", "2"}], "}"}], ",", 
        RowBox[{"{", 
         RowBox[{"outbag", ",", "_Real", ",", "2"}], "}"}], ",", 
        RowBox[{"{", 
         RowBox[{"test", ",", "_Integer", ",", "1"}], "}"}]}], "}"}], ",", 
      RowBox[{"Module", "[", 
       RowBox[{
        RowBox[{"{", 
         RowBox[{
         "X1", ",", "y1", ",", "B1", ",", "X2", ",", "y2", ",", "error"}], 
         "}"}], ",", "\[IndentingNewLine]", "\[IndentingNewLine]", 
        RowBox[{"(*", " ", 
         RowBox[{
         "This", " ", "subroutine", " ", "performs", " ", "the", " ", 
          "linear", " ", "regression", " ", "and", " ", "computes", " ", 
          "the", " ", "error", " ", "on", " ", "the", " ", "test", " ", 
          "set"}], " ", "*)"}], "\[IndentingNewLine]", "\[IndentingNewLine]", 
        
        RowBox[{"(*", " ", "\[IndentingNewLine]", 
         RowBox[{
          RowBox[{
          "\"\<inbag\>\"", " ", "is", " ", "a", " ", "matrix", " ", 
           "containing", " ", "the", " ", "training", " ", 
           RowBox[{"set", ".", " ", "One"}], " ", "row", " ", "of", " ", 
           "the", " ", "matrix", " ", "looks", " ", "like", " ", 
           RowBox[{"{", 
            RowBox[{
             RowBox[{
              RowBox[{"x_", "1", 
               RowBox[{"(", "t", ")"}]}], " ", "-", " ", 
              RowBox[{"u_", "1"}]}], ",", " ", "...", ",", " ", 
             RowBox[{
              RowBox[{"x_N", 
               RowBox[{"(", "t", ")"}]}], " ", "-", " ", "u_N"}], ",", " ", 
             RowBox[{
              RowBox[{"ln", " ", "x_i", 
               RowBox[{"(", 
                RowBox[{"t", "+", "1"}], ")"}]}], " ", "-", " ", 
              RowBox[{"ln", " ", "x_i", 
               RowBox[{"(", "t", ")"}]}]}]}], " ", "}"}]}], ",", " ", 
          RowBox[{
           RowBox[{
           "where", " ", "u_i", " ", "is", " ", "the", " ", "median", " ", 
            "abundance", " ", "of", " ", "species", " ", 
            RowBox[{"i", "."}]}], " ", ";", "\[IndentingNewLine]", 
           RowBox[{
           "\"\<outbag\>\"", " ", "is", " ", "a", " ", "matrix", " ", 
            "containing", " ", "the", " ", "test", " ", 
            RowBox[{"set", ".", " ", "It"}], " ", "is", " ", "in", " ", "the",
             " ", "same", " ", "form", " ", "as", " ", 
            RowBox[{"inbag", "."}]}], ";", "\[IndentingNewLine]", 
           RowBox[{
           "\"\<test\>\"", " ", "is", " ", "a", " ", "vector", " ", "of", " ",
             "integers", " ", "specifying", " ", "which", " ", "covariates", 
            " ", "are", " ", "included", " ", "in", " ", "the", " ", 
            RowBox[{"regression", ".", " ", "I", ".", "e", ".", " ", "if"}], 
            " ", "species", " ", "1"}]}], ",", "2", ",", 
          RowBox[{
           RowBox[{
            RowBox[{
            "3", " ", "are", " ", "included", " ", "then", " ", "test"}], " ",
             "=", " ", 
            RowBox[{
             RowBox[{"{", 
              RowBox[{"1", ",", "2", ",", "3"}], "}"}], "."}]}], " ", ";"}]}],
          "\[IndentingNewLine]", "*)"}], "\[IndentingNewLine]", 
        "\[IndentingNewLine]", 
        RowBox[{"(*", " ", 
         RowBox[{
         "perform", " ", "linear", " ", "regression", " ", "on", " ", 
          "training", " ", "set"}], " ", "*)"}], "\[IndentingNewLine]", 
        RowBox[{
         RowBox[{"X1", "=", 
          RowBox[{"Table", "[", 
           RowBox[{
            RowBox[{
             RowBox[{
              RowBox[{
               RowBox[{"inbag", "[", 
                RowBox[{"[", "k", "]"}], "]"}], "[", 
               RowBox[{"[", "#", "]"}], "]"}], "&"}], "/@", "test"}], ",", 
            RowBox[{"{", 
             RowBox[{"k", ",", "1", ",", 
              RowBox[{"Length", "[", "inbag", "]"}]}], "}"}]}], "]"}]}], ";", 
         "\[IndentingNewLine]", 
         RowBox[{"y1", "=", 
          RowBox[{"Flatten", "[", 
           RowBox[{"Take", "[", 
            RowBox[{"inbag", ",", "All", ",", 
             RowBox[{"-", "1"}]}], "]"}], "]"}]}], ";", "\[IndentingNewLine]", 
         RowBox[{"B1", "=", 
          RowBox[{
           RowBox[{"PseudoInverse", "[", "X1", "]"}], ".", "y1"}]}], ";", 
         "\[IndentingNewLine]", "\[IndentingNewLine]", 
         RowBox[{"(*", " ", 
          RowBox[{
          "calculate", " ", "prediction", " ", "error", " ", "on", " ", 
           "test", " ", "set"}], " ", "*)"}], "\[IndentingNewLine]", 
         RowBox[{"X2", "=", 
          RowBox[{"Table", "[", 
           RowBox[{
            RowBox[{
             RowBox[{
              RowBox[{
               RowBox[{"outbag", "[", 
                RowBox[{"[", "k", "]"}], "]"}], "[", 
               RowBox[{"[", "#", "]"}], "]"}], "&"}], "/@", "test"}], ",", 
            RowBox[{"{", 
             RowBox[{"k", ",", "1", ",", 
              RowBox[{"Length", "[", "outbag", "]"}]}], "}"}]}], "]"}]}], ";",
          "\[IndentingNewLine]", 
         RowBox[{"y2", "=", 
          RowBox[{"Flatten", "[", 
           RowBox[{"Take", "[", 
            RowBox[{"outbag", ",", "All", ",", 
             RowBox[{"-", "1"}]}], "]"}], "]"}]}], ";", "\[IndentingNewLine]", 
         RowBox[{"error", "=", 
          RowBox[{
           RowBox[{"Mean", "[", 
            RowBox[{
             RowBox[{"(", 
              RowBox[{"y2", "-", 
               RowBox[{"X2", ".", "B1"}]}], ")"}], "^", "2"}], "]"}], "/", 
           RowBox[{"Variance", "[", "y2", "]"}]}]}], ";", 
         "\[IndentingNewLine]", "\[IndentingNewLine]", 
         RowBox[{"(*", " ", 
          RowBox[{
           RowBox[{"export", " ", "the", " ", "error"}], ",", " ", 
           RowBox[{"the", " ", "regression", " ", "coefficients"}], ",", " ", 
           
           RowBox[{"and", " ", "test", " ", "in", " ", "an", " ", "array"}]}],
           " ", "*)"}], "\[IndentingNewLine]", 
         RowBox[{"{", 
          RowBox[{
           RowBox[{"Table", "[", 
            RowBox[{"error", ",", 
             RowBox[{"{", 
              RowBox[{"Length", "[", "test", "]"}], "}"}]}], "]"}], ",", "B1",
            ",", "test"}], "}"}]}]}], "\[IndentingNewLine]", 
       "\[IndentingNewLine]", "]"}], ",", 
      RowBox[{"CompilationTarget", "\[Rule]", "\"\<C\>\""}]}], "]"}]}], ";"}],
   "\[IndentingNewLine]"}], "\[IndentingNewLine]", 
 RowBox[{
  RowBox[{"LIMITS", "=", 
   RowBox[{"Function", "[", 
    RowBox[{
     RowBox[{"{", 
      RowBox[{"data", ",", "n", ",", "i", ",", "thresh"}], "}"}], ",", 
     RowBox[{"Module", "[", 
      RowBox[{
       RowBox[{"{", 
        RowBox[{
        "BEST", ",", "percent", ",", "final", ",", "B", ",", "history", ",", 
         "tmp2", ",", "excluded", ",", "included", ",", "testset", ",", 
         RowBox[{"error", "=", "0.0"}], ",", "res", ",", "trainset", ",", 
         "test", ",", "data1", ",", "data2", ",", "X1", ",", "y1", ",", "B1", 
         ",", "X2", ",", "y2", ",", "r", ",", "prev"}], "}"}], ",", 
       "\[IndentingNewLine]", "\[IndentingNewLine]", 
       RowBox[{"(*", " ", 
        RowBox[{"This", " ", "is", " ", "the", " ", "main", " ", "function"}],
         " ", "*)"}], "\[IndentingNewLine]", "\[IndentingNewLine]", 
       RowBox[{"(*", "\[IndentingNewLine]", 
        RowBox[{
         RowBox[{
         "\"\<data\>\"", " ", "is", " ", "a", " ", "matrix", " ", 
          "containing", " ", "the", " ", 
          RowBox[{"data", ".", " ", "One"}], " ", "row", " ", "of", " ", 
          "the", " ", "matrix", " ", "looks", " ", "like", " ", 
          RowBox[{"{", 
           RowBox[{
            RowBox[{
             RowBox[{"x_", "1", 
              RowBox[{"(", "t", ")"}]}], " ", "-", " ", 
             RowBox[{"u_", "1"}]}], ",", " ", "...", ",", " ", 
            RowBox[{
             RowBox[{"x_N", 
              RowBox[{"(", "t", ")"}]}], " ", "-", " ", "u_N"}], ",", " ", 
            RowBox[{
             RowBox[{"ln", " ", "x_i", 
              RowBox[{"(", 
               RowBox[{"t", "+", "1"}], ")"}]}], " ", "-", " ", 
             RowBox[{"ln", " ", "x_i", 
              RowBox[{"(", "t", ")"}]}]}]}], " ", "}"}]}], ",", " ", 
         RowBox[{
          RowBox[{
          "where", " ", "u_i", " ", "is", " ", "the", " ", "median", " ", 
           "abundance", " ", "of", " ", "species", " ", 
           RowBox[{"i", "."}]}], " ", ";", "\[IndentingNewLine]", 
          RowBox[{
          "\"\<n\>\"", " ", "is", " ", "the", " ", "number", " ", "of", " ", 
           "species"}], " ", ";", "\[IndentingNewLine]", 
          RowBox[{
          "\"\<i\>\"", " ", "is", " ", "the", " ", "species", " ", "that", 
           " ", "is", " ", "the", " ", "dependent", " ", "variable", " ", 
           "of", " ", "the", " ", "regression"}], " ", ";", 
          "\[IndentingNewLine]", 
          RowBox[{
          "\"\<thresh\>\"", " ", "is", " ", "the", " ", "prediction", " ", 
           "error", " ", "threshold"}], ";"}]}], " ", "\[IndentingNewLine]", 
        "*)"}], "\[IndentingNewLine]", "\[IndentingNewLine]", 
       RowBox[{
        RowBox[{"r", "=", "100"}], ";", 
        RowBox[{"(*", " ", 
         RowBox[{
          RowBox[{
          "the", " ", "number", " ", "of", " ", "iterations", " ", "used", 
           " ", "for", " ", "Bagging"}], " ", ";"}], " ", "*)"}], 
        "\[IndentingNewLine]", 
        RowBox[{"res", "=", 
         RowBox[{"{", "}"}]}], ";", " ", 
        RowBox[{"(*", " ", 
         RowBox[{"array", " ", "for", " ", "storing", " ", "results"}], " ", 
         "*)"}], "\[IndentingNewLine]", "\[IndentingNewLine]", 
        RowBox[{"Do", "[", "\[IndentingNewLine]", "\[IndentingNewLine]", 
         RowBox[{"(*", " ", 
          RowBox[{
          "initialize", " ", "covariates", " ", "to", " ", "be", " ", 
           RowBox[{"included", "/", "excluded"}], " ", "from", " ", 
           "regression", " ", "model"}], " ", "*)"}], "\[IndentingNewLine]", 
         RowBox[{
          RowBox[{
           RowBox[{"excluded", "=", 
            RowBox[{"Delete", "[", 
             RowBox[{
              RowBox[{"Range", "[", "n", "]"}], ",", "i"}], "]"}]}], ";", 
           "\[IndentingNewLine]", 
           RowBox[{"included", "=", 
            RowBox[{"{", "i", "}"}]}], ";", "\[IndentingNewLine]", 
           "\[IndentingNewLine]", 
           RowBox[{"(*", " ", 
            RowBox[{
            "randomly", " ", "partiion", " ", "data", " ", "into", " ", 
             "training", " ", "and", " ", "test", " ", "sets"}], " ", "*)"}], 
           "\[IndentingNewLine]", 
           RowBox[{"trainset", "=", 
            RowBox[{"Take", "[", 
             RowBox[{
              RowBox[{"RandomSample", "[", 
               RowBox[{"Range", "[", 
                RowBox[{"Length", "[", "data", "]"}], "]"}], "]"}], ",", 
              RowBox[{"Ceiling", "[", 
               RowBox[{
                RowBox[{"Length", "[", "data", "]"}], "/", "2.0"}], "]"}]}], 
             "]"}]}], ";", "\[IndentingNewLine]", 
           RowBox[{"testset", "=", 
            RowBox[{"Complement", "[", 
             RowBox[{
              RowBox[{"Range", "[", 
               RowBox[{"Length", "[", "data", "]"}], "]"}], ",", 
              RowBox[{"Union", "[", "trainset", "]"}]}], "]"}]}], ";", 
           "\[IndentingNewLine]", "\[IndentingNewLine]", 
           RowBox[{"data1", "=", 
            RowBox[{"data", "[", 
             RowBox[{"[", "trainset", "]"}], "]"}]}], ";", 
           "\[IndentingNewLine]", 
           RowBox[{"data2", "=", 
            RowBox[{"data", "[", 
             RowBox[{"[", "testset", "]"}], "]"}]}], ";", 
           "\[IndentingNewLine]", "\[IndentingNewLine]", 
           RowBox[{"test", "=", "included"}], ";", "\[IndentingNewLine]", 
           RowBox[{"BEST", "=", 
            RowBox[{"RestrictedLeastSquares", "[", 
             RowBox[{"data1", ",", "data2", ",", "test"}], "]"}]}], ";", 
           "\[IndentingNewLine]", "\[IndentingNewLine]", 
           RowBox[{"(*", " ", 
            RowBox[{
            "loop", " ", "that", " ", "adds", " ", "covariates", " ", "as", 
             " ", "long", " ", "as", " ", "prediction", " ", "error", " ", 
             "decreases", " ", "by", " ", "thresh"}], " ", "*)"}], " ", 
           "\[IndentingNewLine]", 
           RowBox[{"Do", "[", "\[IndentingNewLine]", 
            RowBox[{"(*", " ", 
             RowBox[{
             "create", " ", "list", " ", "of", " ", "performances", " ", 
              "for", " ", "all", " ", "regression", " ", "models", " ", 
              "including", " ", "an", " ", "additional", " ", "covariate"}], 
             " ", "*)"}], "\[IndentingNewLine]", 
            RowBox[{
             RowBox[{
              RowBox[{"tmp2", "=", 
               RowBox[{"Table", "[", 
                RowBox[{
                 RowBox[{
                  RowBox[{"test", "=", 
                   RowBox[{"Append", "[", 
                    RowBox[{"included", ",", 
                    RowBox[{"excluded", "[", 
                    RowBox[{"[", "l", "]"}], "]"}]}], "]"}]}], ";", 
                  RowBox[{"RestrictedLeastSquares", "[", 
                   RowBox[{"data1", ",", "data2", ",", "test"}], "]"}]}], ",", 
                 RowBox[{"{", 
                  RowBox[{"l", ",", "1", ",", 
                   RowBox[{"Length", "[", "excluded", "]"}]}], "}"}]}], 
                "]"}]}], ";", "\[IndentingNewLine]", 
              RowBox[{"(*", " ", 
               RowBox[{
               "sort", " ", "the", " ", "list", " ", "so", " ", "that", " ", 
                RowBox[{"prev", "[", 
                 RowBox[{"[", "1", "]"}], "]"}], " ", "has", " ", "the", " ", 
                "lowest", " ", "prediction", " ", "error"}], " ", "*)"}], 
              "\[IndentingNewLine]", 
              RowBox[{"prev", "=", 
               RowBox[{
                RowBox[{"Sort", "[", 
                 RowBox[{"tmp2", ",", 
                  RowBox[{
                   RowBox[{
                    RowBox[{
                    RowBox[{"#1", "[", 
                    RowBox[{"[", "1", "]"}], "]"}], "[", 
                    RowBox[{"[", "1", "]"}], "]"}], "<", 
                    RowBox[{
                    RowBox[{"#2", "[", 
                    RowBox[{"[", "1", "]"}], "]"}], "[", 
                    RowBox[{"[", "1", "]"}], "]"}]}], "&"}]}], "]"}], "[", 
                RowBox[{"[", "1", "]"}], "]"}]}], ";", "\[IndentingNewLine]", 
              
              RowBox[{"(*", " ", 
               RowBox[{
                RowBox[{"if", " ", 
                 RowBox[{"prev", "[", 
                  RowBox[{"[", "1", "]"}], "]"}], " ", "improves", " ", 
                 "over", " ", "the", " ", "current", " ", "best", " ", 
                 "model", " ", "by", " ", "thresh"}], ",", " ", 
                RowBox[{"include", " ", "it"}], ",", " ", 
                RowBox[{"otherwise", " ", "exit", " ", "loop"}]}], " ", 
               "*)"}], "\[IndentingNewLine]", 
              RowBox[{"If", "[", 
               RowBox[{
                RowBox[{
                 RowBox[{"100.0", "*", 
                  RowBox[{
                   RowBox[{"(", 
                    RowBox[{
                    RowBox[{
                    RowBox[{"prev", "[", 
                    RowBox[{"[", "1", "]"}], "]"}], "[", 
                    RowBox[{"[", "1", "]"}], "]"}], "-", 
                    RowBox[{
                    RowBox[{"BEST", "[", 
                    RowBox[{"[", "1", "]"}], "]"}], "[", 
                    RowBox[{"[", "1", "]"}], "]"}]}], ")"}], "/", 
                   RowBox[{
                    RowBox[{"BEST", "[", 
                    RowBox[{"[", "1", "]"}], "]"}], "[", 
                    RowBox[{"[", "1", "]"}], "]"}]}]}], "<", " ", 
                 RowBox[{"-", "thresh"}]}], ",", " ", 
                RowBox[{"BEST", "=", "prev"}], ",", 
                RowBox[{"Break", "[", "]"}]}], "]"}], ";", 
              "\[IndentingNewLine]", 
              RowBox[{"(*", " ", 
               RowBox[{"redefine", " ", 
                RowBox[{"included", "/", "excluded"}], " ", "covariates", " ",
                 "to", " ", "account", " ", "for", " ", "including", " ", 
                "new", " ", "covariate"}], " ", "*)"}], "\[IndentingNewLine]", 
              RowBox[{"included", "=", 
               RowBox[{
                RowBox[{
                 RowBox[{"IntegerPart", "[", "#", "]"}], "&"}], "/@", 
                RowBox[{"BEST", "[", 
                 RowBox[{"[", 
                  RowBox[{"-", "1"}], "]"}], "]"}]}]}], ";", 
              "\[IndentingNewLine]", 
              RowBox[{"excluded", "=", 
               RowBox[{"Complement", "[", 
                RowBox[{"excluded", ",", "included"}], "]"}]}], ";"}], 
             "\[IndentingNewLine]", ",", 
             RowBox[{"{", 
              RowBox[{"n", "-", "1"}], "}"}]}], "]"}], ";", 
           "\[IndentingNewLine]", "\[IndentingNewLine]", 
           RowBox[{"(*", " ", 
            RowBox[{
            "store", " ", "final", " ", "regression", " ", "coefficients", 
             " ", "in", " ", "res"}], " ", "*)"}], "\[IndentingNewLine]", 
           RowBox[{"B", "=", 
            RowBox[{"Table", "[", 
             RowBox[{"0.0", ",", 
              RowBox[{"{", "n", "}"}]}], "]"}]}], ";", "\[IndentingNewLine]", 
           
           RowBox[{
            RowBox[{
             RowBox[{"(", 
              RowBox[{
               RowBox[{"B", "[", 
                RowBox[{"[", 
                 RowBox[{"#", "[", 
                  RowBox[{"[", "1", "]"}], "]"}], "]"}], "]"}], "=", 
               RowBox[{"#", "[", 
                RowBox[{"[", "2", "]"}], "]"}]}], ")"}], "&"}], "/@", 
            RowBox[{"Transpose", "[", 
             RowBox[{"{", 
              RowBox[{
               RowBox[{"BEST", "[", 
                RowBox[{"[", 
                 RowBox[{"-", "1"}], "]"}], "]"}], ",", 
               RowBox[{"BEST", "[", 
                RowBox[{"[", "2", "]"}], "]"}]}], "}"}], "]"}]}], ";", 
           "\[IndentingNewLine]", 
           RowBox[{"AppendTo", "[", 
            RowBox[{"res", ",", "B"}], "]"}], ";"}], "\[IndentingNewLine]", 
          "\[IndentingNewLine]", ",", 
          RowBox[{"{", "r", "}"}]}], "]"}], ";", "\[IndentingNewLine]", 
        "\[IndentingNewLine]", 
        RowBox[{"(*", " ", 
         RowBox[{"Bagging", " ", 
          RowBox[{"step", ":", " ", 
           RowBox[{"output", " ", "median", " ", "of", " ", "res"}]}]}], " ", 
         "*)"}], "\[IndentingNewLine]", 
        RowBox[{"Median", "[", "res", "]"}]}]}], "\[IndentingNewLine]", 
      "\[IndentingNewLine]", "]"}]}], "]"}]}], ";"}]}], "Input",
 CellChangeTimes->{{3.5856701855980883`*^9, 3.5856702020698833`*^9}, {
   3.589213099148521*^9, 3.589213136758772*^9}, {3.5892132577238293`*^9, 
   3.589213303556808*^9}, {3.589213351751227*^9, 3.5892133968240337`*^9}, {
   3.589213447635639*^9, 3.589213484100191*^9}, {3.58921367689997*^9, 
   3.589214319057732*^9}, {3.589276752970953*^9, 3.589276756122077*^9}, {
   3.589276889831514*^9, 3.5892768899132757`*^9}, {3.589277060582296*^9, 
   3.5892770637489567`*^9}, {3.589277461525173*^9, 3.5892774620502853`*^9}, {
   3.589277547598607*^9, 3.589277547685014*^9}, 3.589277637064513*^9, {
   3.589277683194375*^9, 3.5892776859061003`*^9}, {3.5892777431401367`*^9, 
   3.589277750444084*^9}, {3.594484936236162*^9, 3.594484936927435*^9}, 
   3.597668368796598*^9, {3.601216859160989*^9, 3.601216866433997*^9}, {
   3.601216935553627*^9, 3.60121743792234*^9}, {3.601217472203309*^9, 
   3.6012177189274197`*^9}, {3.6012177772774963`*^9, 3.601218007821782*^9}, {
   3.6012188404096203`*^9, 3.601218855936054*^9}}],

Cell[CellGroupData[{

Cell["Example", "Section",
 CellChangeTimes->{{3.601218106068837*^9, 3.6012181068831997`*^9}}],

Cell[BoxData[{
 RowBox[{
  RowBox[{
   RowBox[{"RandomTimeSeries", "=", 
    RowBox[{"Function", "[", 
     RowBox[{
      RowBox[{"{", 
       RowBox[{"P", ",", "sigma", ",", "L"}], "}"}], ",", 
      "\[IndentingNewLine]", "\[IndentingNewLine]", 
      RowBox[{"(*", " ", 
       RowBox[{
       "simulates", " ", "a", " ", "timeseries", " ", "of", " ", "length", 
        " ", "L", " ", "for", " ", "interaction", " ", "matrix", " ", "P", 
        " ", "and", " ", "stochasticity", " ", "sigma"}], " ", "*)"}], 
      "\[IndentingNewLine]", "\[IndentingNewLine]", 
      RowBox[{"Module", "[", 
       RowBox[{
        RowBox[{"{", 
         RowBox[{"n", ",", "x", ",", "tc"}], "}"}], ",", 
        "\[IndentingNewLine]", 
        RowBox[{
         RowBox[{"n", "=", 
          RowBox[{"Length", "[", "P", "]"}]}], ";", "\[IndentingNewLine]", 
         RowBox[{"tc", "=", 
          RowBox[{"Table", "[", 
           RowBox[{"0.0", ",", 
            RowBox[{"{", 
             RowBox[{"i", ",", "1", ",", 
              RowBox[{"L", "+", "1"}]}], "}"}], ",", 
            RowBox[{"{", 
             RowBox[{"j", ",", "1", ",", "n"}], "}"}]}], "]"}]}], ";", 
         "\[IndentingNewLine]", 
         RowBox[{"x", "=", 
          RowBox[{"RandomReal", "[", 
           RowBox[{
            RowBox[{"LogNormalDistribution", "[", 
             RowBox[{"0.0", ",", "sigma"}], "]"}], ",", 
            RowBox[{"{", 
             RowBox[{
              RowBox[{"L", "+", "1"}], ",", "n"}], "}"}]}], "]"}]}], ";", 
         "\[IndentingNewLine]", 
         RowBox[{
          RowBox[{"tc", "[", 
           RowBox[{"[", "1", "]"}], "]"}], "=", 
          RowBox[{"x", "[", 
           RowBox[{"[", "1", "]"}], "]"}]}], ";", "\[IndentingNewLine]", 
         RowBox[{"Do", "[", 
          RowBox[{
           RowBox[{
            RowBox[{"tc", "[", 
             RowBox[{"[", 
              RowBox[{"t", "+", "1"}], "]"}], "]"}], "=", 
            RowBox[{
             RowBox[{"x", "[", 
              RowBox[{"[", 
               RowBox[{"t", "+", "1"}], "]"}], "]"}], "*", 
             RowBox[{"tc", "[", 
              RowBox[{"[", "t", "]"}], "]"}], "*", 
             RowBox[{"Exp", "[", 
              RowBox[{"P", ".", 
               RowBox[{"Flatten", "[", 
                RowBox[{"{", 
                 RowBox[{"1", ",", 
                  RowBox[{"tc", "[", 
                   RowBox[{"[", "t", "]"}], "]"}]}], "}"}], "]"}]}], 
              "]"}]}]}], ",", 
           RowBox[{"{", 
            RowBox[{"t", ",", "1", ",", "L"}], "}"}]}], "]"}], ";", 
         "\[IndentingNewLine]", "tc"}]}], "\[IndentingNewLine]", "]"}]}], 
     "]"}]}], ";"}], "\[IndentingNewLine]"}], "\[IndentingNewLine]", 
 RowBox[{
  RowBox[{"RandomAsymmetricInteractionMatrix", "[", 
   RowBox[{"n_", ",", "seed_", ",", "sigma_", ",", "L_"}], "]"}], ":=", 
  RowBox[{"Module", "[", 
   RowBox[{
    RowBox[{"{", 
     RowBox[{
     "eq", ",", "diag", ",", "const", ",", "PARAMS", ",", "foo", ",", " ", 
      RowBox[{"MaxEig", " ", "=", " ", "0.9"}], ",", "goo", ",", "P", ",", 
      "P1", ",", "k", ",", "l", ",", "tmp", ",", "tc", ",", "tc0"}], "}"}], 
    ",", "\[IndentingNewLine]", "\[IndentingNewLine]", 
    RowBox[{"(*", " ", 
     RowBox[{
     "creates", " ", "a", " ", "random", " ", "interaction", " ", "matrix", 
      " ", "that", " ", "results", " ", "in", " ", "a", " ", "stable", " ", 
      "timeseries"}], " ", "*)"}], "\[IndentingNewLine]", 
    "\[IndentingNewLine]", 
    RowBox[{"(*", " ", 
     RowBox[{
      RowBox[{
      "if", " ", "seed", " ", "for", " ", "random", " ", "number", " ", 
       "generation", " ", "is", " ", "provided"}], ",", " ", 
      RowBox[{"use", " ", "it"}]}], " ", "*)"}], "\[IndentingNewLine]", 
    RowBox[{
     RowBox[{"If", "[", 
      RowBox[{
       RowBox[{"seed", "\[NotEqual]", "0"}], ",", 
       RowBox[{"SeedRandom", "[", "seed", "]"}]}], "]"}], ";", 
     "\[IndentingNewLine]", "\[IndentingNewLine]", 
     RowBox[{"(*", " ", 
      RowBox[{
      "randomly", " ", "genrate", " ", "equilibrium", " ", "abundances"}], 
      " ", "*)"}], "\[IndentingNewLine]", 
     RowBox[{"eq", "=", 
      RowBox[{"RandomReal", "[", 
       RowBox[{
        RowBox[{"LogNormalDistribution", "[", 
         RowBox[{"0.0", ",", "0.1"}], "]"}], ",", "n"}], "]"}]}], ";", 
     "\[IndentingNewLine]", "\[IndentingNewLine]", 
     RowBox[{"(*", " ", 
      RowBox[{
      "randomly", " ", "construct", " ", "a", " ", "diagonal", " ", 
       "interaction", " ", "matrix", " ", 
       RowBox[{"(", 
        RowBox[{
        "species", " ", "only", " ", "interact", " ", "with", " ", 
         "themselves"}], ")"}], " ", "that", " ", "produces", " ", "the", " ",
        "correct", " ", "equilibrium", " ", "abundances"}], " ", "*)"}], 
     "\[IndentingNewLine]", 
     RowBox[{"diag", "=", 
      RowBox[{
       RowBox[{
        RowBox[{"RandomReal", "[", 
         RowBox[{"{", 
          RowBox[{
           RowBox[{
            RowBox[{"-", 
             RowBox[{"(", 
              RowBox[{"1.0", "+", "MaxEig"}], ")"}]}], "/", "#"}], ",", 
           RowBox[{
            RowBox[{"(", 
             RowBox[{"MaxEig", "-", "1.0"}], ")"}], "/", "#"}]}], "}"}], 
         "]"}], "&"}], "/@", "eq"}]}], ";", "\[IndentingNewLine]", 
     RowBox[{"P", "=", 
      RowBox[{"DiagonalMatrix", "[", "diag", "]"}]}], ";", 
     "\[IndentingNewLine]", 
     RowBox[{"PARAMS", "=", 
      RowBox[{"Transpose", "[", 
       RowBox[{"Flatten", "[", 
        RowBox[{
         RowBox[{"{", 
          RowBox[{
           RowBox[{"{", 
            RowBox[{"-", 
             RowBox[{"P", ".", "eq"}]}], "}"}], ",", 
           RowBox[{"Transpose", "[", "P", "]"}]}], "}"}], ",", "1"}], "]"}], 
       "]"}]}], ";", "\[IndentingNewLine]", "\[IndentingNewLine]", 
     RowBox[{"(*", " ", 
      RowBox[{
      "simulate", " ", "a", " ", "timeseries", " ", "for", " ", "this", " ", 
       "interaction", " ", "matrix"}], " ", "*)"}], "\[IndentingNewLine]", 
     RowBox[{"tc0", "=", 
      RowBox[{"RandomTimeSeries", "[", 
       RowBox[{"PARAMS", ",", "sigma", ",", "L"}], "]"}]}], ";", 
     "\[IndentingNewLine]", "\[IndentingNewLine]", 
     RowBox[{"Do", "[", "\[IndentingNewLine]", "\[IndentingNewLine]", 
      RowBox[{"(*", " ", 
       RowBox[{
       "choose", " ", "a", " ", "position", " ", "to", " ", "try", " ", "to", 
        " ", "add", " ", "in", " ", "a", " ", "new", " ", "interaction"}], 
       " ", "*)"}], "\[IndentingNewLine]", 
      RowBox[{
       RowBox[{
        RowBox[{
         RowBox[{"{", 
          RowBox[{"k", ",", "l"}], "}"}], "=", 
         RowBox[{"RandomChoice", "[", 
          RowBox[{"Position", "[", 
           RowBox[{"P", ",", "0.0"}], "]"}], "]"}]}], ";", 
        "\[IndentingNewLine]", "\[IndentingNewLine]", 
        RowBox[{"(*", " ", 
         RowBox[{
          RowBox[{
          "randomly", " ", "choose", " ", "an", " ", "interaction", " ", 
           "strength"}], ",", " ", 
          RowBox[{
           RowBox[{
           "which", " ", "is", " ", "less", " ", "in", " ", "absolute", " ", 
            "value", " ", "than", " ", "the", " ", "self"}], "-", 
           "interaction"}]}], " ", "*)"}], "\[IndentingNewLine]", 
        RowBox[{"tmp", "=", 
         RowBox[{
          RowBox[{"(", 
           RowBox[{
            RowBox[{"2.0", "*", 
             RowBox[{"RandomReal", "[", 
              RowBox[{"BetaDistribution", "[", 
               RowBox[{"1.0", ",", "1.0"}], "]"}], "]"}]}], "-", "1.0"}], 
           ")"}], "*", 
          RowBox[{"Abs", "[", 
           RowBox[{"diag", "[", 
            RowBox[{"[", "k", "]"}], "]"}], "]"}]}]}], ";", 
        "\[IndentingNewLine]", "\[IndentingNewLine]", 
        RowBox[{"(*", " ", 
         RowBox[{"update", " ", "interation", " ", "matrix"}], " ", "*)"}], 
        "\[IndentingNewLine]", 
        RowBox[{"P1", "=", "P"}], ";", "\[IndentingNewLine]", 
        RowBox[{
         RowBox[{
          RowBox[{"P1", "[", 
           RowBox[{"[", "k", "]"}], "]"}], "[", 
          RowBox[{"[", "l", "]"}], "]"}], "=", "tmp"}], ";", 
        "\[IndentingNewLine]", 
        RowBox[{"PARAMS", "=", 
         RowBox[{"Transpose", "[", 
          RowBox[{"Flatten", "[", 
           RowBox[{
            RowBox[{"{", 
             RowBox[{
              RowBox[{"{", 
               RowBox[{"-", 
                RowBox[{"P1", ".", "eq"}]}], "}"}], ",", 
              RowBox[{"Transpose", "[", "P1", "]"}]}], "}"}], ",", "1"}], 
           "]"}], "]"}]}], ";", "\[IndentingNewLine]", "\[IndentingNewLine]", 
        
        RowBox[{"(*", " ", 
         RowBox[{
         "simulate", " ", "a", " ", "timeseries", " ", "with", " ", "the", 
          " ", "new", " ", "interaction", " ", "matrix"}], " ", "*)"}], 
        "\[IndentingNewLine]", 
        RowBox[{"tc", "=", 
         RowBox[{"Quiet", "[", 
          RowBox[{"RandomTimeSeries", "[", 
           RowBox[{"PARAMS", ",", "sigma", ",", "L"}], "]"}], "]"}]}], ";", 
        "\[IndentingNewLine]", "\[IndentingNewLine]", 
        RowBox[{"(*", " ", 
         RowBox[{
          RowBox[{"test", " ", "for", " ", "numerical", " ", "stability"}], 
          ",", " ", 
          RowBox[{
          "store", " ", "interaction", " ", "matrix", " ", "if", " ", 
           "stable"}]}], " ", "*)"}], "\[IndentingNewLine]", 
        RowBox[{"If", "[", 
         RowBox[{
          RowBox[{
           RowBox[{"MatrixQ", "[", 
            RowBox[{"tc", ",", 
             RowBox[{
              RowBox[{"MachineNumberQ", "[", "#", "]"}], "&"}]}], "]"}], 
           "\[Equal]", "False"}], ",", "\[IndentingNewLine]", 
          RowBox[{
           RowBox[{"Break", "[", "]"}], ";"}], "\[IndentingNewLine]", ",", 
          "\[IndentingNewLine]", 
          RowBox[{
           RowBox[{"P", "=", "P1"}], ";", "\[IndentingNewLine]", 
           RowBox[{"tc0", "=", "tc"}], ";"}]}], "\[IndentingNewLine]", "]"}], 
        ";"}], "\[IndentingNewLine]", "\[IndentingNewLine]", ",", 
       RowBox[{"{", 
        RowBox[{"t", ",", "1", ",", "10"}], "}"}]}], "]"}], ";", 
     "\[IndentingNewLine]", "\[IndentingNewLine]", 
     RowBox[{"(*", " ", 
      RowBox[{
      "ouptut", " ", "interaction", " ", "matrix", " ", "and", " ", 
       "timeseries"}], " ", "*)"}], "\[IndentingNewLine]", 
     RowBox[{"{", 
      RowBox[{
       RowBox[{"Transpose", "[", 
        RowBox[{"Flatten", "[", 
         RowBox[{
          RowBox[{"{", 
           RowBox[{
            RowBox[{"{", 
             RowBox[{"-", 
              RowBox[{"P", ".", "eq"}]}], "}"}], ",", 
            RowBox[{"Transpose", "[", "P", "]"}]}], "}"}], ",", "1"}], "]"}], 
        "]"}], ",", "tc0"}], "}"}]}]}], "\[IndentingNewLine]", 
   "]"}]}]}], "Input",
 CellChangeTimes->{{3.5925643120274878`*^9, 3.592564442907567*^9}, {
   3.592564514078421*^9, 3.592564581739983*^9}, 3.592564626910866*^9, {
   3.5925646665246077`*^9, 3.592564767611803*^9}, {3.5925648079448147`*^9, 
   3.592564863326343*^9}, {3.5925650182755547`*^9, 3.592565300380252*^9}, {
   3.592565334815138*^9, 3.5925654935195217`*^9}, {3.592565575212018*^9, 
   3.592565619067919*^9}, {3.601218200843669*^9, 3.6012186075697107`*^9}, {
   3.601219241068698*^9, 3.6012192488686047`*^9}}],

Cell[BoxData[{
 RowBox[{
  RowBox[{"n", "=", "10"}], ";"}], "\[IndentingNewLine]", 
 RowBox[{
  RowBox[{
   RowBox[{"thresh", "=", "5.0"}], ";"}], 
  "\[IndentingNewLine]"}], "\[IndentingNewLine]", 
 RowBox[{
  RowBox[{
   RowBox[{"{", 
    RowBox[{"PARAMS", ",", "tc"}], "}"}], "=", 
   RowBox[{"RandomAsymmetricInteractionMatrix", "[", 
    RowBox[{"n", ",", "0", ",", "0.1", ",", "100"}], "]"}]}], 
  ";"}], "\[IndentingNewLine]", 
 RowBox[{
  RowBox[{"P", "=", 
   RowBox[{"Take", "[", 
    RowBox[{"PARAMS", ",", "All", ",", 
     RowBox[{"{", 
      RowBox[{"2", ",", 
       RowBox[{"-", "1"}]}], "}"}]}], "]"}]}], ";"}], "\[IndentingNewLine]", 
 RowBox[{
  RowBox[{
   RowBox[{"ntc", "=", 
    RowBox[{"{", 
     RowBox[{
      RowBox[{
       RowBox[{"(", 
        RowBox[{"#", "/", 
         RowBox[{"Total", "[", "#", "]"}]}], ")"}], "&"}], "/@", "tc"}], 
     "}"}]}], ";"}], " ", 
  RowBox[{"(*", " ", 
   RowBox[{
   "normalize", " ", "timeseries", " ", "to", " ", "get", " ", "relative", 
    " ", "abundances"}], " ", "*)"}], 
  "\[IndentingNewLine]"}], "\[IndentingNewLine]", 
 RowBox[{
  RowBox[{"u", "=", 
   RowBox[{"Flatten", "[", 
    RowBox[{"Median", "[", 
     RowBox[{"Transpose", "[", "ntc", "]"}], "]"}], "]"}]}], 
  ";"}], "\[IndentingNewLine]", 
 RowBox[{
  RowBox[{"DATA", "=", 
   RowBox[{"Table", "[", 
    RowBox[{
     RowBox[{"Table", "[", 
      RowBox[{
       RowBox[{"Table", "[", 
        RowBox[{
         RowBox[{"Flatten", "[", 
          RowBox[{"{", 
           RowBox[{
            RowBox[{
             RowBox[{
              RowBox[{"ntc", "[", 
               RowBox[{"[", "p", "]"}], "]"}], "[", 
              RowBox[{"[", "i", "]"}], "]"}], "-", "u"}], ",", 
            RowBox[{
             RowBox[{"Log", "[", 
              RowBox[{
               RowBox[{
                RowBox[{"ntc", "[", 
                 RowBox[{"[", "p", "]"}], "]"}], "[", 
                RowBox[{"[", 
                 RowBox[{"i", "+", "1"}], "]"}], "]"}], "[", 
               RowBox[{"[", "j", "]"}], "]"}], "]"}], "-", 
             RowBox[{"Log", "[", 
              RowBox[{
               RowBox[{
                RowBox[{"ntc", "[", 
                 RowBox[{"[", "p", "]"}], "]"}], "[", 
                RowBox[{"[", "i", "]"}], "]"}], "[", 
               RowBox[{"[", "j", "]"}], "]"}], "]"}]}]}], "}"}], "]"}], ",", 
         RowBox[{"{", 
          RowBox[{"i", ",", "1", ",", 
           RowBox[{
            RowBox[{
             RowBox[{"Dimensions", "[", "ntc", "]"}], "[", 
             RowBox[{"[", "2", "]"}], "]"}], "-", "1"}]}], "}"}]}], "]"}], 
       ",", 
       RowBox[{"{", 
        RowBox[{"p", ",", "1", ",", 
         RowBox[{
          RowBox[{"Dimensions", "[", "ntc", "]"}], "[", 
          RowBox[{"[", "1", "]"}], "]"}]}], "}"}]}], "]"}], ",", 
     RowBox[{"{", 
      RowBox[{"j", ",", "1", ",", 
       RowBox[{
        RowBox[{"Dimensions", "[", "ntc", "]"}], "[", 
        RowBox[{"[", "3", "]"}], "]"}]}], "}"}]}], "]"}]}], 
  ";"}], "\[IndentingNewLine]", 
 RowBox[{
  RowBox[{"BAGGING", "=", 
   RowBox[{"Table", "[", 
    RowBox[{
     RowBox[{"LIMITS", "[", 
      RowBox[{
       RowBox[{"Flatten", "[", 
        RowBox[{
         RowBox[{"DATA", "[", 
          RowBox[{"[", "i", "]"}], "]"}], ",", "1"}], "]"}], ",", "n", ",", 
       "i", ",", "thresh"}], "]"}], ",", 
     RowBox[{"{", 
      RowBox[{"i", ",", "1", ",", "n"}], "}"}]}], "]"}]}], ";"}]}], "Input",
 CellChangeTimes->{{3.601218612677161*^9, 3.601218647577335*^9}, {
   3.601218683795578*^9, 3.601218684561089*^9}, {3.601218736012808*^9, 
   3.6012188253224983`*^9}, {3.601218877921735*^9, 3.601218879193372*^9}, 
   3.601219149695334*^9, {3.601219274952673*^9, 3.601219308024001*^9}, {
   3.601219384365909*^9, 3.6012193847893457`*^9}, {3.601219436743932*^9, 
   3.601219461280035*^9}, {3.6104605344074574`*^9, 3.610460566313781*^9}}],

Cell[CellGroupData[{

Cell[BoxData[
 RowBox[{
  RowBox[{"(*", " ", 
   RowBox[{"plot", " ", "of", " ", "timeseries"}], " ", "*)"}], 
  "\[IndentingNewLine]", 
  RowBox[{"ListPlot", "[", 
   RowBox[{
    RowBox[{"Transpose", "[", 
     RowBox[{"ntc", "[", 
      RowBox[{"[", "1", "]"}], "]"}], "]"}], ",", 
    RowBox[{"Joined", "\[Rule]", "True"}], ",", 
    RowBox[{"ImageSize", "\[Rule]", "1000"}], ",", 
    RowBox[{"AspectRatio", "\[Rule]", "0.25"}]}], "]"}]}]], "Input",
 CellChangeTimes->{{3.601219202133397*^9, 3.601219219985787*^9}, {
  3.601219286316186*^9, 3.60121935923065*^9}, {3.601219395888095*^9, 
  3.601219403472342*^9}}],

Cell[BoxData[
 GraphicsBox[{{}, {}, 
   {Hue[0.67, 0.6, 0.6], LineBox[CompressedData["
1:eJw9VAtQVGUYJR4pjBabNPjiVcAAxVNZINA9sAKL4MI+2F2mDFgHkBQYXpsl
xmXAAZOpdMnFtUIIFyVTIliQh7PINK0GNjIQMyiEjiGPnIlCHhb2mP6PO3Pn
zrnnO9/3n/Pf/7qp86QZlhYWFhn/3v89/79+E6jPruP9UNQpYC9gHAmSBPOM
DK/HOy82Li7d7mDYHun8anOpvpVhB2T58xr3y6l+MzKUg33uYuK346ZTW9qN
W8S7IlRrHWfT287wK4gdKpwZq7rGsDtGhsWHw2aJ98SY4fDJAgHpvbCp48ol
5ZuEfSBNjK6NmKL1vY4D35XMVDWT3g9LTVyF9kfCAWj5c1umJvZbhgPx0GiV
FjVG/YJwqu6XlJiILoZ3wP734F06Z6rfiXap++d1a/kEQ5j1gqtuC/XnY2ug
ueBeNK0nBEN3lxVBH5M+FDx1fartGOUTBreLvBaD8BuG38AfXwR9mKuh+nAs
H7UYfLSWbwQicxdtrnsQ3gW+W8ATiZTm7YaDwHtuZc2/AOMunerYK9QPGPDY
UFTWx+o5IHd22/WXND2Mj0SHSHxnks/0XCRSrZur6xNoXhTkb2uffSpimItC
xumtRfkNNE+Iq7OXuiWNpBfCIcDPRuTSxvg98E01LBr0DHN7oOo/X7qkp/VH
4+XSZZ/5L1keXDTMxZ0tO8yUVwwqfrrfWjbMMBeDtBHbuFs95C8WNRN1T/Mq
iI9Fm7bwwgej9H2L0D2hOVe5n+aLYFrRnNheSPo4DBu7DkxtpHzi8L6g+bUu
Hc3fi4hnlt5GypPbi6GcvIVHruQ/Hgsh2nT/RfIfj76KrFmBA/VPwOXmkPu6
GMovAeFvdU7WLBK/D+mu5UkLW9h54Pah1tNP79FLvBiHSh5Oa3uJF8PpQcZO
zpbyTcRNy8yjohXKLxF2ES6txc9Rvkn4RFIcVeXI8kASzELLhXtW5CcJ+arp
8WvNrN6UhFPlT1fkBeRfgiceycaaX7uZXgLdQbfjodXkR4L0y5rxDjfGmyQo
1PrqFc50nqSYetw0Zm8mvRTeS+Lz6nLKS4qGgSN2jgbSS1ErHpgYfpf8yTA3
XZWTGM78QQZ/ybHnv05lfjgZwqxyE9p9GDbJ8GBw8tgdNetnIUd/Cy9Q2E/+
5ahXrtd7fkX7LYesIfDn0Tnm1yQHf67s0GoBff/JGFrVOXdLSJ+MYt8RdU8i
zU/GR+LvNzv+1cv0yVjIdhw9KKf8FajAzOONlaRXgL8hZ9PfoaRXoNvVqswr
k+VlUiA+PfvIuXHWz0KJ9yRnnG7cZTyUEJyJ8VvNZjynRO263rTxz9h+mpQ4
OZnFGwyk+SrsrrwwIp+n+SrM3zacvqii+Sq8OhAdX6Zn+2FSwfqqqWm1hP7P
KdDL8htDO1g/pMDu+FmvbG2X4B/6tNxy
     "]]}, 
   {Hue[0.9060679774997897, 0.6, 0.6], LineBox[CompressedData["
1:eJxTTMoPSmViYGCQAmIQDQEf7JVOnd3bwbjHHirg8OS3fXxr1BIon8NhIm/F
w6vZW6F8AQefnqV3N+zcDeWLOCzZG68+980WKF/CwcZL5lbt7cNQvozD7jv5
3FLXNkH5Cg4mvyQdFDQPQPlKDvFBMVEzGNZD+SoO94/YVCoUwOxTc7j66qbp
CZm9UL6Gw6O5pwpT7++A8rUctn5mvMJwdCeUr+PA3c7XsYp3M5Sv52B89OUf
J6VDUL6Bg2fka07RzBVQvqFDwcWVrqIau6B8I4ev21pXWObC/GPscHBde+e9
S7DwMXHw1530bcoOmLypQ43ali+cdjD7zRwO3ThxOvEOLHzMHWQOSjLP4Yb5
x8KhgOO9VehNmH8sHdiPrH22lWG3ffxrr+Y9hy0dhI63vy27e9QeAHa5eLk=

     "]], LineBox[CompressedData["
1:eJxTTMoPSmViYGBQBWIQXeWZvS5G3spB6Hj727K7R+0ZwMDaYWFyUsut2NlQ
vo1D+jIWUdHZO6B8W4eU6rzyR9aboXw7h0bxPefENQ9C+fYOk5/Pf8i6cQOU
7+AwaX/niidu+yH8BgcH6YLCVJ2Jq6Hyjg4WcXXVW/23QuUdHYoX/p/tLrsG
Ku/kcO1Mb7Dqum1QeSeHqxGn115/uRMq7+zwQGNewxLb3VB5ZweRqKZ1bIx7
oPIuDmxH1kvvcdgFlXdxkDnoHjrPci9U3tWBYd/JhG/r9kHlXR3a8pafvbwG
qp7BzYHx3L8Ov6dQ9Q1uDtJXTijGH4PZ7+6whF2pd64EzH/uDjtv9l9X/Qp1
L4OHg/n83E1P922Hyns43NiZ71OtdQAq7+lwVz/sml7rFqi8p0PGydOuujug
5jF4OUgt02Lz9YH538tBNOXEvNpLMHlvhyOSrw6bsWyCyns79B6UqjnVdhgq
7+Ngk8p01KIRGt4NPg6O//erHHsCs9/X4WjYaSffWTD9vg7H2oL0q2ug7mXw
c1gjbSWtchkang1+DlfMy7Kn7txif+7q2YLll/zg6QcA/5i1Ww==
     "]], 
    LineBox[CompressedData["
1:eJxTTMoPSmViYGDQAGIQLSR7xneSvL+D0PH2t2V3j9ozgECDv8P6Y4GCm3ZO
gfAZAhwS087vuzB7K4TvEOCwtv9tP7vPfqj6AIfcpPQG2X0bIPwDAQ4sS45+
1G7bB9Uf6HBraeSHP76bofoDHWbb9Zd7sEPlGwIdClI+vdtavRGqP9Dh5Q+l
qLbYnVD9QQ6FB/bNPyUE0x/ksPxHjE9B5zao/iAH+SWd3i9jdkD1BznYbtQL
WbkUymcIdrBlzfysM/8gVH+ww+70hiMXj0PlG4Id8nvWxfh8gfrvQLCDowxD
l04A1D8MIQ573zOEnn8Osz/EYYK7+ZLv97ZA9Yc4fJ2/NDendy9Uf4jDNKXn
2ayT10H1hzqYM/5SN+I9ANUf6vBb3dxWJmY5VH+oA3O22OVlf6DheSDUweOt
APPSNWuh+sMctsQtnP/nOdS9DmEO72MtHFX3wOwPc3BK3vvy6R1Y+IU5PJ1e
5uAdB3N/uMOT1Gevz3esgeoH8nm/zOo5sgmqP9zh30ZedvlvMP+HO4TzHvxj
ch/qX4YIB+X7yr6fk6Huc4hw2FW7WzdxMtS+hgiH/DuL2GLXbYfqj3DoPXaf
ofsQNH4YIh1U11ovNG+F+T/SYV9JU9PODWvsAXKvzH0=
     "]]}, 
   {Hue[0.1421359549995791, 0.6, 0.6], LineBox[CompressedData["
1:eJw1VGtMFGcUJaJogBRwCdKuFHcFC4Qqy6M8LOxBXsu6wLIvhlREWKH8UHmV
NK5Fx0DBxyKlLa0BKURsLIqUit0iUlwrgpFiSyESDGiQULAKJUDBB0ht+t1J
JpMz95577j33mxGlZ6syVllYWGS8vv97/n/NSL0qMqsk6h+l7AWmDTb7V0Za
GV6HgY4Jw7YBwvbo+icvc+zrNoYdYWosFsVICDvDRbFtd6nfzwxvxBmFbdbZ
jcTfhOXvHDx1u0lPjHrj7LpvuasMu6Eo1sHR6Qjlb4HkWE0uZ0nYA7cNjdVL
hVTfCy3B9kaBsp1hb0xJ80WC36ifrXh3b0BybzDxfVCqk4xa/0n6Ejx8+kNO
lMdPDPuiaVdWVoEXYT80eeQebOqmev6oFd7J1mQTPwDp3rNr97VT/++haE2B
weR5jeFAXPC0yjyzSPpB6N7TNCr/gOoFQ6g4YH95ivRC4O1489mJ8GaGt+PA
zPqHPgrSex+aTq+0RK2J4VB8z9WpxssoHoYXDi8XHwSSnhQix9yl6mHCQLN1
GSfjWb88MM9dEgwuXWHxcAhMjSuPFhnmw9FmCNFMNZDeDrzjNLCUMcjq8TsQ
/NV+6S0n8j8CwsDxMoOa7YePwGkXY9TVMJovEno/k75DTvxIPNCH7CnfTn5E
oeGjUL95MfUXhUNHLn1iX01+RiO18+hEK8/y+WjY2Rp2WfuS/zGY0Ntmnv6V
5fMxCHqUlt0wQnEZso391+rcKS7DkIXDkrGd9GNhebjobmkd65ePRYCit2dc
QXz5632MeH38mPnBy1F44/hbeSvkz05sSLOaeFPO/OB3Ymu5enN+MfmvwPzd
ixcrztJ8Climpn+Tdp/4cbjVP3zozgjpx6Ekptbn7xzSjwenWri/upT6j0dO
hSTsmU0HiydA9KGoMiKN/ElAhpt99L1Rmk8JZeecR+HbrB6UmOtZX1VeTvtW
IvKCS/XEAOvHrAQnK6l7I5r2lwhX395Wgz/xE6Fc+HKsrpHmSURqzR83VhuZ
njkRk6ecVzbV0PlQIe5p1JNTR1m/UOGvkeVPZzNpHhWuCEqWK8VMz6zClgVJ
8XkxzaeGXWjW5GedLB9qOA+5/5I7Q+dJjd7nfecHW9j3YFYjNELVP91F/msg
Es6N7qN9QAPFFxuu90zRvjSwetLXLzbR/Bq8rNW39T0m/7Q4Fy4cFMdfZnwt
Zs/pBcsF5LcWMltTc94xVt+sxXJK/XM3nvzT4cW9oLy9B1k+dPD5fKVS10P9
63Bbm1qz1p3tw6yDXUd6ua+Mvu8kpDifyHcV0vxJaM8VVfrb0XlMgjghpWuI
/ifmJMgV3a9sTtL54nAzcvOqcXML43NosnItekV+8Rx+t6tP8tvB/DBzmPf3
mCw8fJ3xk2E7PeYy7ET+JaPabc1xiyqT9F9RtNkR
     "]]}, 
   {Hue[0.37820393249936934`, 0.6, 0.6], LineBox[CompressedData["
1:eJw1VAtQVGUYJQHlkSBGCIqSIoTAkCgvF2TPgjwWFlh2eawiE0iAScFYMYto
ztURN4mJhKBZQd2KFHZYDOIhRLACoxgLVFQOEFOKQ2KFyBakwhJN/3dndu6c
Pf/5zvf679ZDeZLMVUZGRpkrv//e/z+z/IvOLaX80a/47A88cI3O7zNtZdgM
fVnqwPfvtTG8DlnKlrbtsnaGbVEYKyy1Wkd6ewwVWth5rf6aYUe4TZ7bYFOl
ZfglpH883tG72M3wNqQWtJZ8JO1geDsincu3RMnJ3xXec6M1Z6Xk7waD8p28
S3MtDLujz0Vu4lhEvCf8nnYWHlUQ9oKtXNM6YEfxd8JVafAtBuXrDVHwBQHf
uYfhXbCqvTPUf4zy3Y2lqj+PFEs7GfaBMDVlpEt3nWFf8OpyyopvEe+Hk70h
fcuWFN8fFbUNuggN4QAoTqw6Er6Tzu/BWwEbHSx5lB8Pa/T22YOm5B+I467+
E83zXQwH4aR/mr96nPi9KEPbYRMxxQ+GaO+l+gIn6j8fG7e6ZR5bJh74vnvB
49s05s8BFyXYLFtD5wWovztx09iceAHG3b1cjkqo3hAMr7292D/I5sOFIGry
6ps+lcSHQlwzoHd6zPaDC8WZySvXLbuovn0ol7/cf86BYW4fZO+6xPzzkPoR
BodPt4kP8Nh+cGFYX6EVpp+5wfhwFN/JuV1Uy+bFhWN3fG+lbR7NLwLdm7bY
GjazergILGc1qszeoH5FYu3AnIUgj/WTi4Rtv378VyvyF2LCKfXW6VHyF2I5
zWShJpv8o+CjnrYuy2CYi8LdF2ccLaeovmioxD46eTvz46KRLcyTng2hfRdB
q4rn8fnEi5CyOO+xcI3mE4O4nurqqUOUXww2uHsbRuuov7F4lJKpyAhk57lY
DObwP9FN0X2JwxPdcFPHFZpPHJ4PGP37RwHdVzE6GnPNVYeZHmLMFkT2hNlQ
PmLcs8+12KNn/loxyqf/Cv7Dk/YjHtcaVz8M+pDFQzxMSop+LjGlecaj78nI
lEcNO69d4YeT6nflU38kuPBqWESlkmFIINfsOCAaY/eZk+D1kR9mThU1Mr0E
3r95ffNTIemluLHptWeiXFYfpMj6vWvmgyDaVynuR+uVGhuWn1aKgwKVn1sd
fQ8S4GJn8l6VgvkhAe2Gpc9mdZR/AoyvnuKpvmPntQlQnl565TkFzScRFdPl
9RYTzUyfiDS/jFDzaup3Ihq7FZcVB1l8bSLiPtdVaVpYPUZJuN8QGDnmzuIj
CTc9A8Ot66j+JNROanaYubB42iSoTz3CwEAT0yfjBbSX/DJB+mTwnnbkq6O+
ZPpk9M/pn4X5kj4Zbxu+uGxooPpleOzRPhZszfYXMvCb2uyDmil/GdTNpeuP
D1H/ZBAYJwbNR9P+7EeI4PxS5wma/37EJqeff7CyD/8C7Kjfkg==
     "]]}, 
   {Hue[0.6142719099991583, 0.6, 0.6], LineBox[CompressedData["
1:eJw9VA1Q03UYRo4BhXiYEHTOGop8ig50ghPYw/fXkG1sjJmGSqCCIJ2gWBmT
U4aAFh+SImZKUZ7JhwERIe2qMeKyALlAgrwrBOchlBLId3b9Xna32z17fu/z
Pu/z/n9/+32HZYnGRkZGic+///3+//lLVDfmJn5qaBKxP/BLt3muKPprhs3x
8jlvvjiIsBX0tTd8/T/6imFrmMUl90VwGxi2g6HivOYl3pcMc3GhPHJwcOk8
D6HV4fqN+nqG14KXuljB+4POO0A4mzjnatLMsCM4H9eIm0fInzPMsurcOZV1
DLvCfY+8P1FP5zdAgXou/1Ajwxsxz70r6rMhzIdH9ZU10qX+Hth1QFVfkvYN
w56YMgzKDx0kfjPyNMMnp4JJfwvixTeznHsoDwGGQuzmjjSQ/lboHIyb1i2d
90JL8vgzaQ/N7w3XlScWrBNIfxtsJzzdLadJTwinyf5OTTzNux2LFmEdw8aU
rw/OLfOfP5NKer7I6JqUTPcT74d8zQgKvUhfhJK9fyr76ilfYOhdjl4gYPpq
4LpI6JYpI//+sKo61uFpyfTV/lhdPPHkTQ31C8Clmsr3VReJD8CTtvm6imvk
NxAllx7deaxk/dWByLjvU5uXRv2D0HA265+1zcQHYd7s09nlA6QfjKg19knr
C8hfMI7G6IqP19xifAi2xGek58oZVofgk03W3TM/ER+KwiSdxHqB9EPB8+jI
WTlO/sIQXjrRUEh5qcOwc0p44tcJ6h+OnMnte1xGqT4cvxkOR8+spnwikM97
wa9HxLA6AoarxwqCSinvSDROl7U3O5G/SBhpXOZHbGg/YhQ9+jzjQCXNJ8ZM
ZJHje6bERyHQqDWx5QjlG4VkoWfhWDnxO+Byy3jcoZX878BnuuP787yJj8bP
XW6nL5iw50kdDfsirxnvzTSfBPeupvudamd+IUEqx2SFuo3mkcA36W33851s
X1oJFu6EpNgG0/xSjF3JtLBMZ3qQole3t/XhXeonxboEC5+KDMZrpRgdPphj
U0z5yMB92v79KxymDxmcsssWdDfZ/VPL8ENawtDub9k8WhlKHbVWu0zIfwyE
l4f5dnT/EYP722Y8HQ20rxjsT3ooyDeQ/xjcPuPVot9H91GOxsywlLlJ8i+H
8Mcbr/4+QHnKkZASPVLyOptXK8ezD+P5rQH0/CiwaVX31rGTjH/+tlkh0yVt
OEX7UuCdPlW5xozqFdjtZXq6V0X7iUVu1e0H12nfiIVgqtde+QU9D7E4umwx
8loZ1cfijf76EHMV5adEretoUCm9X6CEPHNh+MEs1SvBa31c9WI21SthKmrL
tldQfRxKqp3LrApo/jiMdo7s5LWR/zi8hYHXbEVMTxsH1d9dH1RepPulwr3v
pvj9y9m+oUKCm4+1zfom0b/Qrd2b
     "]]}, 
   {Hue[0.8503398874989481, 0.6, 0.6], LineBox[CompressedData["
1:eJw9UgtQ03UchyWTHA24kIZFx0PGkCgeYkTEPoA8HbAHYzPUk5czjCwo7S7N
P4SCqXQDbzwiZoCFlqcVMEEeQ0BNDlA4TBQE5Y46k3cXeqRW1+/b7na7zz6/
7+fz+T5c03YrM3kWFhaZ/3z//f3vMyfNm18+JT7YLGV/QGAZPe5XcoFhaxSd
XGsb59XOsB189qfn1qd2MOyAdZcT68Kq6b0ItdX105YN9P4llLkuR+w61MKw
C9TSi5ETM+cZdsP2CjU3oTMzvBYjXimlJSbCYhSIi/3nrlM+CQQ3dPPWMtJf
B7/WoCrRYCvDryA3/LZXdgjVvwpP/uLkZTvy88Vci6P1aBDl9cMDpU9Fah/p
+8NJ8APfZCI+AD2poSuWhaS/HovhrbN/BpJ/INbbFzpPjtH7DdhalerUaUH8
65Df5u5UulGeILzQbFP1kZj03sDo3ddKSjfQPIMhdE87E3qV8r6JxeaBfF4d
6YVgx+HZl61m2hh+C3mfjB81aGm+oTih/qYrS0t+UjxXdnMp7B7pA0MOq5Zm
HzJ/Djhy2q/u7VuUJwz6nqnRqWvEh8G+8J0RT/9Oxoej54KVxFDE9LhwbM/+
uFDvQHkj8MWM1RpdKcvDRaDJ6PurzEh5N0L0y29HJS3Eb8TjtmAr1THyj0Sx
5VNhzn22Dy4Sy9/1e2WIiI9CatYfe+bbqD4Kwzc7jCMc9R8NY+63rh9Yszxc
NM64/5TpK6R5xODD7s9l3Czpx0CQ9XOuypvmG4uB9r6od09Qf7FwDuJd2X+t
gfFxmNYfEDYMsX64OLTrmsfylbT/TfB9ormo7iJ+Ey5ZGdIin6X5yHA6IUHe
50zzlaF7JH1lwWrKFw/zwGjxlz7UXzyE3yccbhyg+SXg/aSiIpMj8Qn4yjPQ
mzdgYnwiSrolCx67iU/E1SVdZo2Z7lsOWdCtovIx5gc5VJKTfG4bvZfj3PRO
c00ty2eW42np803xE5RfAff0LVPZuYyHAuWPEnt3VTF/ToEYUcbC3gCmb1bg
YP2l3koX8lfCf0dJSOwYw1AiZe+VJ8tx5K+ER8Bxjxoj+SsRbuuUc5ZH9SoI
RJrhuyL2HioEidM7h7xp3ipIP+0d1Pcz3qzCzPU9BTfy6D6S8OO2LdVlOVSf
hK895yZ0VbSPJOy0HSlu1ZF/EvyMY9ydfXR/ajSKbQW/C9m+ocZsfv7De3qq
VyPgrDrCRc/ymtXgZ61ZsXKR9peMY1LHDv7//SfjXFdH9gNPdn9cMhb+Cquu
N1D+ZDQeSMGUhO5Dg2cmFXbGR0wPGtQrDkmV92l+GvSMrwrOJd6sgU3FsFLX
RPepxWeD/OOPj7B9QQt7U+ap/lq6dy3Oz/lmJNtQfi0M5Q6r3WKo/82I4u17
sbSB+t+MjJDK9wxbO6R/A6LX24E=
     "]]}, 
   {Hue[0.08640786499873876, 0.6, 0.6], LineBox[CompressedData["
1:eJxTTMoPSmViYGCQBGIQDQEf7AOPKgSd1t9hDxVweLqz9Ibdhe1QPodDskj+
268ZB6B8AYd/G/7P6ji4B8oXcdjK/ke9TPAIlC/h8E44T3LdLJi8jEO/so5Y
xQ+YfgWHtB9nwifO3A3lKzm85A80fbF9F5Sv4nBx+dqjL4X2QflqDn19D5xd
GQ9C+RoOXso7tql+3wvlazn8mnEmKGzbTihfx6E10sr0/2+YvJ7D7ySu1oUc
ML6Bg/mX1/cDGWDuM3TY5rEjlIMT5j4jB9kptQ+nXYPJGzvk7532WDYC5l4T
hx+z72i+3QYzz9Qh6/jrlemrYPrNHAz0lyQLXofpN3dYuGqv7T8DmPstHKY/
WrNqM89B+1or/ubeHxYOQsfb35bdPWoPAKpleJ4=
     "]], LineBox[CompressedData["
1:eJw1UwtMk1cY/SdDDKLbwBASDKIbG4gZuKgdzx7kJRTa0pa2jKAbpCqyjC06
keD0n6+CC9MsFOYcOoHYCmxuNMhDwLIAW3ygQRERdNSKMhTloTLDmHt935/c
/Dk599xzvu9+d2lmrsowRxCE5H/Wv39F7ZOve5xD4P6LcWz7rU6p8N8XimsZ
QUkOzTnCYfgi1l7nXW4jHA5hd/+VdhnjCDiZu52+df+ZcCRKxr407mhtJSxF
9dGhePW9s4QBP8V0/2b3pv+xCLhIT/VdrG4kPgpehxaP+EkIi1E4HnahTOvB
561Fx1LX5v3+bcSvxSZpR/ohO+eJxpqWwq9CbxIWo2GxZv1Y9DHni8HqHnmD
XxJhMQYeI9OTS160Ex8LWYjJ/3dPwmIs5HkXy3v3sD4OA99JfD2rqD9iHHIO
NM5O7WN9PLyX75bNEzlfPOo7wrZuciEsrMMRwdn+01aqR1yH0vszpf5G5hNw
5LNSySKuR0yAeeKD/oUGri8Ruxq/UYboOF8iBgvsIw2+7C/DDZfMmxGFnE+G
g545Q4Nm1idhOKdJaStrIT4J7qGFuQFt7J+MyYyC614ldF9iMhbMOaF4voXn
QQ754bxHxUVcnxxBf+33cptlfwWcRk8vHrOxXoF5fQaXTyzsr4QsfaU6O4L2
QwnDzIvGB+28X4nwh5/fzxglP5sSjg2WKuVlzpcCN9POpy+X0XlIwcajuYEF
9mbSp2Aiv/P8pWCaL1sKJHffznf24flS4V1H1rDkFeKhwh/dbtHHz3M/VFiR
ll3cd5mwTYUA08n8mm6uT43HTX7fbxtgfzUeycelUwmcX43JQb1ybkM96dVo
Pnh1/HUT+2vwqUHla4wkDA3enInrqF7N96lBzrD5dtGvxNs08Fg1NHXsfa4/
FenS6pmwvZw/FV1ZxlvWAJ6nVAw+u36nZxXlsaVirtBr/aiO6hG0mF8RGFyv
ZX8t/LO7yrty+b1p8eGzmIV/Ws+QXgtH3oTjtVIr6XWw6G5EvPpWA+l1eNIW
EHvnNr9nHfaumL4w8BL3T4dZi+md2cPcPz1q6977bYEP90+PH4LO+DiWcf/0
cF2/ubKmkvV6vDF6zLPwHt2vkIaB4l5zxR7ajzSEj0Yd8D7dJP0bSoqBEQ==

     "]]}, 
   {Hue[0.3224758424985268, 0.6, 0.6], LineBox[CompressedData["
1:eJw1UwtQVGUYXXZ8IJUkQjEsqBA4RMXLBQyVPbzEZRfcB8vq6BhQ8XCKnGlA
tLCrDYYgOFM6yMMXuBAY+ABiebgsIJtoOTKUiLpINYKYQOBEaNFr+r47c+fO
ued+3/m/c8/nnvKB5l2xSCTa9u/93/P/61fZwTHJCyFftMroBYJWlbcNmHoJ
26LkSkJTj+4S4ReRe2NMVRLURtgRcqfGyuHUZsLOSHy12OPWsQuEXVG3tSrp
uUtNhFfBoXDb4YIiI2EP2DRsyDB9zPqekObcUc5YTYRXw60mKX/n40bC3sg5
J559Y5q/98ETffJcTzn3fx1BT3Pt/B5wf194dz8qODDEvD+WSz0VP2/h+QKQ
cXHA7x1NLeFAtFUPGxYvYv01eG9dxMO/Mng+Kdbr9DYuauaDEKl7JB1pZT+C
UR0e+J3S/mvCITCdsYQsmmghvBbzc8rRt018vjfxQ3/FpCX5IuFQSEqnh3zF
PO86pEY2Tt+80EV4PWyaK+Lvq/k8G2Bd+Di3qcNMOAzOLrOjgriBsAzByWfz
K+f5fEDM3cv2tm+RngAs1k6mFxi4Phx7A35cIyntJj4c6eOKMus5wqII/PSH
kFquIX0hAte9+g/GHWA/ImEx/LJSVk3/X4iEPGc8IlTC80bhflpodOwNypMQ
BUyk+45M8TzR+PBLK7Znnic+GjVVnerePPZjIxZ0BU3vu8f1GxHyirHpt9uc
txhcba8aPLqb/BZi4Ja07NnU99RPtAkpbg/zNS3txG9C99ydEb8lnG85StYq
vUslPJ8ciiKXeqsD68ciKmt0zKJlPhb39sympN1mXoGTtQ+uyDWsr8Dp7Ly7
UnM98Up4n/K3Ohcwr4TSKFpgeInr45D6ZHZw3J/PFwfHP9udJDWdxMcjq6Qn
bKaN/Y1H/95DV5fuZ383w+d6XeXyMgPxm9HjccR3h/Nl4lX41H04c7cf7QNU
iHjWZieOpn0SVMj2twz9riA9swoir4HWM4OcXzWuGRZaOgIp31DD3W6FY8kA
9RPUKJwZn2rZRfOY1XgtybOo2cD502DXePSJ7iyu10DdJ1p6rZD1NWh4ukKv
P9JB9RrUeNRGeW1lfS3qT347bz9A80OL1fv6xF7J7IcWdTGTH6mOUV7NWnTd
KstyHWN/ElDr3VHsYCQeCZDfzHRcdpz3IQGfnN9uX9HH+gkICEvbcdzI/0eH
lbEV0vBh4qHDCdv9p3sM5Jegw86vXlYZD1M/sw5bmt5/Xr+H9ycRMU7+8rEQ
yg8SkfV3nE9wMe2fkIiuvCWmo/p2Wafr57kKUyIcvvlsItvaK/sHTtGvyw==

     "]], 
    LineBox[{{91.01947341187646, 0.17082106207049513`}, {92., 
     0.08259300155062348}, {93., 0.15332507860880903`}, {94., 
     0.12456793589181135`}, {95., 0.14279339204103314`}, {96., 
     0.05556179237495051}, {97., 0.1330027076232672}, {98., 
     0.09968946957497253}, {99., 0.10553492335512471`}, {100., 
     0.04866123500713597}, {101., 0.1284167850457222}}]}, 
   {Hue[0.5585438199983166, 0.6, 0.6], LineBox[CompressedData["
1:eJw1lAtM02cUxVsZWmVdZsGApCggLgPR0aHlIdADlGeBvqH4gCkgkEXIGOOx
KqkMVnUFgrANQQTnxCwRhWl5DMmqIjMK29hAxraMl47GuIkaZcKAbdl3mzTN
r/c757v35P7/bvtzVRkrOBxOxr/f/37//8xKim4O7Bm73CVhf+CCSxBf1NPB
mAel5NeSbO5XjF9Fzflz/oeHrzB2wCpr5vzdQTNjJxj9orb311FdiMCS63eO
8boZu2LH5h5pfSb5uSNj98DxioirjD3wYKCmJu/5Zcav4dSSv8sLHzr/OqKf
xB4QBHYy9sLYM3O22zHy90bAE9PsymHibQhd6KnuTiP2wcyiw+l7CzSvCKuz
jpxMtVL9TXxf6d3XNUL9+yI5xPRNbTHlsR2xMUPebwTQvDtQMF1oN1lN/YpR
f+Kg8/58Yj+MdPOrOmy+ZOwPhZMxMcernXEATora9feX2hgHItMo0Y/FXWK8
E12rC53MZ8kvCJOXOOsP8en+YFz/8UZl2CDVQyA1ZW8wuVI+ErRZfattHvYw
BrZ86CvjzrM8DcDctNOa976jfEORrlA4/2JlekMoWgMUmx/70PxhGF1ofL9/
ieVjCMPUYX9OeSblFQ5+6K7frVrWjyEc8RcflktkVJdC/ThkPLiM9FKEegnr
mmconwhU+n6GgxqWjyECbuYprSCf9JEQtNVmXbnBzhsiEVDWZudcQv1FwWP+
9t/cPxkbomCeKLYkn6F6NEQ/DDTmJtD90RDy7efWraU8Y/Ap11I2pyf/GJS0
/vysKYX0scg9f5+XkUz+sajrE67kfUB6GcRNk28fMFN+Mkiff1Fom0r6OMw1
Jzy92kz1OLw0c6LM6x7V48F3FBaMFZF/PMJ1WcgOJP8E/LFXLpb5MTYk4NrQ
rvR1W0kvh1qZNyJ4mfRybCq49XHpadp3BUyNG8KkJWzfoYBnZ3p3egfloUDf
TwsWYw07b1Fg75bcFf1W8lfC8wVHP+DO9gVKiN3EtvWT7Pk1KGEvb4+tMLJ9
syix5pV8fUUn3a9C/bu1Lnu8SK/C3UUP3uI5VjeocESWOrv2FpvPokKe/U5B
0yzNr8aD7AbBUC/p1dhUKve9mG9hejUmUrJWLW+8xvRq/BXcMJq2tZfpNTBd
OMoJcmfzQIM7xYFVtyfoedAg03Zw2DGF+tdAxY2rnvRkfhwtWmMmijvb2LzQ
ovdo17JPL82vhahkusyvnLFFC3z0FJH1XzN9ItaPu7Q4yBkjEaNVS4/SNlL/
iRAFCz833KT+E9FgV9siOUvvxyTwiiYcK94ifRL0PP+5glLKLwlxn3BLH+1j
+2VJwrKrceFUHb0PdPCcPVSgVLM8oYOdMfPM7iHS6zCuGQltsWH7YdEhZ8rW
e18q6ZMhE4+88+0U7U8yfss5vk3X0CP5Bzxa03c=
     "]]}, 
   {Hue[0.7946117974981064, 0.6, 0.6], LineBox[CompressedData["
1:eJw9UwtQlGUUBWZSMLIMBBxEEM0UYnmFayyPw2tdWGB32YWFgIk2nmJBymRo
yeZo+YCEeAiMOAgYogHFw0ValkUgkh0DHQWWh0T5CMlEytAIppq+y87s7Jw9
/733nHPvv1GREZFkZGBgkPTv97/f/z+zvu7FE7KgfR2+7A9Ei0QNFc+0DBvj
lfi7m75f5l+Cc4xJMmbbGTbH1Mzv6z5J/5ZhK9w+7eOi29TG8HokWaoO5fOI
t4P67IP1Y2Li7RHBb8w9tkHD8GZUdZzaUCu7zPAWFO+qOxC2l+Zthf1n/Fr3
AHreAfFvaodHVlH/1yDMKJIYy0kvB9MNkq8GOFTvgtIaTbdvYyfDruhWmqhD
G1UMu8HQJ0m8lEjz3bGYHcOrV1D/1yHybk1VNFB/Dxh8vKJaOUt+tqMs9cXk
5JWEuSjXzO83lZHeHci0XPlQ6KFm+A1Y8OK+0y3RPE9EpY5MX3Oneh7k2XvM
7CO7GPaCXX/pI6sfifdGq+ivlPf+IH8+mD9q83j4Z+rni5NzoTd7OLRPYOCF
h+nTH7F6JdC85BZrqCN/fvA2sx5zFTCs9MPS6T1FNXbU3x9GJSoX2ztMj9If
BwP/bqtQXGJ8AG4VvnVKc4b4AFSnrMk7lkf9A9F+f9tQ+dfEB6LtV8VgV28T
44OQY9KVqBhkepVB4DlWXe+xJb985JjG/lJnw/JX8hE+c3BiqIPy3Imnk23p
3FzSvxO7zYOlT27TfgWomrKecn6e6gXo33/p3L0LlFcwOvN1uwtM2X0og6E/
fzTlVjr1D8HFoZJaz7vseWUIJiyCCz6opnsQIvmdhZ6CazRfCPuWikqHNMov
FEcs7ozO15G/UBi+/2xihY7mhyGhfTVP70jzw+BdkxqatbzfcMQ6ZWq4ceye
lOEQ6E0EzmF0HyIM9H1hu1DSwngRll7OrE8b6Wa8GDPBNzfz17E8IAanqFpX
b039xPh8x+KJuXymRysGvyinKXmS/EkQe/hi6fkytg9IIBB3ZombKQ8Jrhir
E684Mf9aCcbcBflDAZRfBKy3e+rt1cw/IuDwtHy8V037iMBc89sZ0vuM10bg
eG7ZN+NRlI8Uq7r2Oo6+SvVS2EhS7q0xoryl+M06sVXlx/xppbAStnNl9LyB
DB/+udiXuprlCxkOVwy7NcSzfJUynLQYS98lZHq0Mky2mP6w9kvKPxIZfeqN
53rZPETCvKwzZF8Y6Y9EwnUFZ8Kf/Eei7VPHAy5m5D8KvEZ99oVi0h8FbtHW
d7nzzaw+Cje2tKYckrN9aqNQprg67nqG7l+O0cymSo8F0i9HmrT9Rusjep/l
0PeYa54EUn5yLPRvO6FKoPuPxoNBi+K8GbZvRCPOf0hl4cf0KaMx5vScZRaH
YW007Aofr126Sv5j4CUuPD64nF8MfjprXhnkddn3H3QM4+k=
     "]]}},
  AspectRatio->0.25,
  Axes->True,
  AxesOrigin->{0, 0},
  ImageSize->1000,
  PlotRange->{{0., 101.}, {0, 0.17082106207049513`}},
  PlotRangeClipping->True,
  PlotRangePadding->{
    Scaled[0.02], 
    Scaled[0.02]}]], "Output",
 CellChangeTimes->{{3.6012192663395243`*^9, 3.60121933860528*^9}, {
   3.6012193941402082`*^9, 3.601219403812776*^9}, 3.60121947011032*^9, 
   3.601219557949394*^9, 3.610460500352118*^9, 3.610460540350398*^9}]
}, Open  ]],

Cell[CellGroupData[{

Cell[BoxData[
 RowBox[{"GraphicsRow", "[", 
  RowBox[{
   RowBox[{"{", 
    RowBox[{
     RowBox[{"MatrixPlot", "[", "P", "]"}], ",", 
     RowBox[{"MatrixPlot", "[", "BAGGING", "]"}]}], "}"}], ",", 
   RowBox[{"ImageSize", "\[Rule]", "500"}]}], "]"}]], "Input",
 CellChangeTimes->{{3.6012194822111063`*^9, 3.601219518475808*^9}}],

Cell[BoxData[
 GraphicsBox[{{}, {InsetBox[
     GraphicsBox[RasterBox[CompressedData["
1:eJxTTMoPSmVmYGDggmIQGwI+2A83+lL74w9PXp6zr3vAzncz4Lr91M5CXrmV
r+2vWX688Krwkf1yDoOyOXdf2JvWXdr34OZr+5oizwtpG1/bK2w0+9aq9tpe
9qyKtYHkkwH3Bzpt9yP50cpfD+wN/qexJbx5bu9U9WNnvetrqpmvk8pRUsZ8
wT5DoOK//5IL9qcSz/3T4X9DNfPjKhfuW9t60f6o7Ik3jrEP7TlaTl34seWV
fTjHUi1v7wv2QU90mSP7TtnfZ5vcOdeJevYOFO1be5SjLviGvSmjwLMnG5/Y
M119Uuu99CVO9dcj/PmYPt+yV7T6brpg9VP7qW0vLh54hFv9QNGT1l0JOC95
2d4ntrRNVPmR/ab0uxofSl8NuLsopQ9sV/GKbj5rL7WE1/T/1vv2jsnTbPdq
UC9/DRTN+ya8xufRHfs7ij5XL3s9s8+pO7V5jQvp8ZX9dG/PxO439sl7bV98
lHtlf3PJ3PyD6g9JNkfg3yl/1orH9pyc0+uk217aS51oV2txJD2/x7809Zq3
8pq99Z2VM3IePrZ3n/A7aMfzwZdfSKUvrr4AgvZCLYJAeNB+b/seIHxj/8BE
O+HGzTf2xYsvznRe/dy+zaLRyczkOvXsDXq4ms39jf0Hm04dc82n9gHus2a9
XHuKauYrnzZ+cU79nP2HrwvSbe/ctq8uu1M0P3no5C+pT8uzgxze2Af85ll+
q/KVvcEMPv552o9wqgcA9kgV4Q==
       "], {{0, 0}, {10, 10}}, {0, 1}],
      Frame->True,
      FrameLabel->{None, None},
      FrameTicks->{{{{9.5, 
           FormBox["1", TraditionalForm]}, {8.5, 
           FormBox["2", TraditionalForm]}, {7.5, 
           FormBox["3", TraditionalForm]}, {6.5, 
           FormBox["4", TraditionalForm]}, {5.5, 
           FormBox["5", TraditionalForm]}, {4.5, 
           FormBox["6", TraditionalForm]}, {3.5, 
           FormBox["7", TraditionalForm]}, {2.5, 
           FormBox["8", TraditionalForm]}, {1.5, 
           FormBox["9", TraditionalForm]}, {0.5, 
           FormBox["10", TraditionalForm]}}, {{9.5, 
           FormBox["1", TraditionalForm]}, {8.5, 
           FormBox["2", TraditionalForm]}, {7.5, 
           FormBox["3", TraditionalForm]}, {6.5, 
           FormBox["4", TraditionalForm]}, {5.5, 
           FormBox["5", TraditionalForm]}, {4.5, 
           FormBox["6", TraditionalForm]}, {3.5, 
           FormBox["7", TraditionalForm]}, {2.5, 
           FormBox["8", TraditionalForm]}, {1.5, 
           FormBox["9", TraditionalForm]}, {0.5, 
           FormBox["10", TraditionalForm]}}}, {{{0.5, 
           FormBox["1", TraditionalForm]}, {1.5, 
           FormBox["2", TraditionalForm]}, {2.5, 
           FormBox["3", TraditionalForm]}, {3.5, 
           FormBox["4", TraditionalForm]}, {4.5, 
           FormBox["5", TraditionalForm]}, {5.5, 
           FormBox["6", TraditionalForm]}, {6.5, 
           FormBox["7", TraditionalForm]}, {7.5, 
           FormBox["8", TraditionalForm]}, {8.5, 
           FormBox["9", TraditionalForm]}, {9.5, 
           FormBox["10", TraditionalForm]}}, {{0.5, 
           FormBox["1", TraditionalForm]}, {1.5, 
           FormBox["2", TraditionalForm]}, {2.5, 
           FormBox["3", TraditionalForm]}, {3.5, 
           FormBox["4", TraditionalForm]}, {4.5, 
           FormBox["5", TraditionalForm]}, {5.5, 
           FormBox["6", TraditionalForm]}, {6.5, 
           FormBox["7", TraditionalForm]}, {7.5, 
           FormBox["8", TraditionalForm]}, {8.5, 
           FormBox["9", TraditionalForm]}, {9.5, 
           FormBox["10", TraditionalForm]}}}}], {192., -189.}, 
     ImageScaled[{0.5, 0.5}], {360., 360.}], InsetBox[
     GraphicsBox[RasterBox[CompressedData["
1:eJxTTMoPSmVmYGDggmIQGwI+2A83+so5x/CJyeftT8nvk2kuv2I//QaPwPor
r3GqD/mXFnds62v7/UaS8baKr+0jlA4/FOV6QrK9TRzXly13fmSvOf3Ep3v7
X9gzpFVcn3oct72k0uqz+S85GT6wz1+btfFZ1nP7zczfD9/5+gqneok1H1je
ybyxZ+jI/jlnySv7wxmsD64vfYRT/bFdZ0U+eZ2zf1T+s2Ie52173ZQzziYF
uN3/99WRvks33thb6hwLnHPwpb3mWlW1bzIPcKqfkNHezsl62b5L2ivzlcQj
+z4W+Rm6la/ss2oTvr6WumC/QdqXS13svP23hcdX/pR/M+DpiFJ67sqk6X8a
r9ov+8k7bWvAY/vVJ7+uuSKKO77Mb/5S6T923V5IxffJ85wn9o8Xqd102/1y
wP2BTjsdXJrIIn/B3qxVKHTD2gf2d4TvPX/5Bre/hgr9Yt28ic0LztpHxS05
ZsF+315uQexzXWPc6d/fpVeqzfuxvcqus20NmS/tbz/I//Jaf/Cl2w5BDwFL
0Vv2z5qXh4elPLWfm75t1/NttE9XksfElnxTfGj/jrls02LWF/ZSdTY3OUOp
Vx66BP1yWJt1xX7JyVNvfx9/ZD+jRiwg1XHop8OLqy+AoL1QiyAQHrTf274H
CN/Yf5U+vmrDlzf2LUZPWlcovLC3ecMl/oHxJtXslVov5FUV/sa+x2v3RY3C
p/b3YlyCrj8+QzXzNZ5st3u995z9MtsGpqKIG/avjz+VjZ9JvfRAKn0o2Nrh
q/g9+0TrOR0x657ZbzsWF/i0EXf62TDBfIFK2Rt7o16/lisWr+z3Bc8r3l/4
EKd6AGubMhQ=
       "], {{0, 0}, {10, 10}}, {0, 1}],
      Frame->True,
      FrameLabel->{None, None},
      FrameTicks->{{{{9.5, 
           FormBox["1", TraditionalForm]}, {8.5, 
           FormBox["2", TraditionalForm]}, {7.5, 
           FormBox["3", TraditionalForm]}, {6.5, 
           FormBox["4", TraditionalForm]}, {5.5, 
           FormBox["5", TraditionalForm]}, {4.5, 
           FormBox["6", TraditionalForm]}, {3.5, 
           FormBox["7", TraditionalForm]}, {2.5, 
           FormBox["8", TraditionalForm]}, {1.5, 
           FormBox["9", TraditionalForm]}, {0.5, 
           FormBox["10", TraditionalForm]}}, {{9.5, 
           FormBox["1", TraditionalForm]}, {8.5, 
           FormBox["2", TraditionalForm]}, {7.5, 
           FormBox["3", TraditionalForm]}, {6.5, 
           FormBox["4", TraditionalForm]}, {5.5, 
           FormBox["5", TraditionalForm]}, {4.5, 
           FormBox["6", TraditionalForm]}, {3.5, 
           FormBox["7", TraditionalForm]}, {2.5, 
           FormBox["8", TraditionalForm]}, {1.5, 
           FormBox["9", TraditionalForm]}, {0.5, 
           FormBox["10", TraditionalForm]}}}, {{{0.5, 
           FormBox["1", TraditionalForm]}, {1.5, 
           FormBox["2", TraditionalForm]}, {2.5, 
           FormBox["3", TraditionalForm]}, {3.5, 
           FormBox["4", TraditionalForm]}, {4.5, 
           FormBox["5", TraditionalForm]}, {5.5, 
           FormBox["6", TraditionalForm]}, {6.5, 
           FormBox["7", TraditionalForm]}, {7.5, 
           FormBox["8", TraditionalForm]}, {8.5, 
           FormBox["9", TraditionalForm]}, {9.5, 
           FormBox["10", TraditionalForm]}}, {{0.5, 
           FormBox["1", TraditionalForm]}, {1.5, 
           FormBox["2", TraditionalForm]}, {2.5, 
           FormBox["3", TraditionalForm]}, {3.5, 
           FormBox["4", TraditionalForm]}, {4.5, 
           FormBox["5", TraditionalForm]}, {5.5, 
           FormBox["6", TraditionalForm]}, {6.5, 
           FormBox["7", TraditionalForm]}, {7.5, 
           FormBox["8", TraditionalForm]}, {8.5, 
           FormBox["9", TraditionalForm]}, {9.5, 
           FormBox["10", TraditionalForm]}}}}], {576., -189.}, 
     ImageScaled[{0.5, 0.5}], {360., 360.}]}, {}},
  ContentSelectable->True,
  ImageSize->500,
  PlotRangePadding->{6, 5}]], "Output",
 CellChangeTimes->{{3.601219488265832*^9, 3.601219518784528*^9}, 
   3.601219558025831*^9, 3.610460500459154*^9, 3.610460544804472*^9}]
}, Open  ]],

Cell[CellGroupData[{

Cell[BoxData[
 RowBox[{
  RowBox[{"(*", " ", 
   RowBox[{"true", " ", "interaction", " ", "matrix"}], " ", "*)"}], 
  "\[IndentingNewLine]", 
  RowBox[{"MatrixForm", "[", "P", "]"}]}]], "Input",
 CellChangeTimes->{{3.6012187048258667`*^9, 3.601218709528347*^9}, {
  3.6012188914887*^9, 3.601218897078403*^9}, {3.6012195715105333`*^9, 
  3.6012195780296507`*^9}, {3.6012196302394257`*^9, 3.601219632535551*^9}}],

Cell[BoxData[
 TagBox[
  RowBox[{"(", "\[NoBreak]", GridBox[{
     {
      RowBox[{"-", "1.4261268139462264`"}], "0.`", "0.`", "0.`", "0.`", "0.`",
       "0.`", "0.`", "0.34483743119168886`", "0.`"},
     {"0.`", 
      RowBox[{"-", "1.9909395447392795`"}], "1.1787028204777326`", "0.`", 
      "0.`", "0.`", "1.5244373226728947`", "0.`", "0.`", "0.`"},
     {"0.`", "0.`", 
      RowBox[{"-", "0.6763131728366507`"}], "0.`", "0.`", "0.`", "0.`", "0.`",
       "0.`", "0.`"},
     {"0.`", "0.`", "0.`", 
      RowBox[{"-", "0.48441768777679917`"}], "0.`", "0.`", 
      "0.42471824779612083`", "0.`", "0.`", 
      RowBox[{"-", "0.06510178140483512`"}]},
     {"0.`", "0.`", "0.`", "0.`", 
      RowBox[{"-", "1.3463175252893316`"}], "0.`", "0.`", "0.`", "0.`", "0.`"},
     {"0.`", "0.`", "0.`", "0.`", "0.`", 
      RowBox[{"-", "1.029775409132474`"}], "0.`", "0.`", "0.`", "0.`"},
     {"0.`", "0.`", "0.`", "0.`", "0.`", "0.`", 
      RowBox[{"-", "0.6048966045774389`"}], "0.`", 
      RowBox[{"-", "0.49081675259091045`"}], "0.`"},
     {"0.`", "0.`", 
      RowBox[{"-", "1.8191963705035565`"}], "0.`", "0.`", "0.`", 
      RowBox[{"-", "1.0885720032533333`"}], 
      RowBox[{"-", "1.8666957319740987`"}], "0.`", "0.`"},
     {
      RowBox[{"-", "0.08213624314746759`"}], "0.03503567235623003`", "0.`", 
      "0.`", "0.`", "0.`", "0.`", "0.`", 
      RowBox[{"-", "0.18240393716734848`"}], "0.`"},
     {"0.`", "0.`", "0.`", "0.`", "0.`", "0.`", "0.`", "0.`", "0.`", 
      RowBox[{"-", "1.5519916793605089`"}]}
    },
    GridBoxAlignment->{
     "Columns" -> {{Center}}, "ColumnsIndexed" -> {}, "Rows" -> {{Baseline}}, 
      "RowsIndexed" -> {}},
    GridBoxSpacings->{"Columns" -> {
        Offset[0.27999999999999997`], {
         Offset[0.7]}, 
        Offset[0.27999999999999997`]}, "ColumnsIndexed" -> {}, "Rows" -> {
        Offset[0.2], {
         Offset[0.4]}, 
        Offset[0.2]}, "RowsIndexed" -> {}}], "\[NoBreak]", ")"}],
  Function[BoxForm`e$, 
   MatrixForm[BoxForm`e$]]]], "Output",
 CellChangeTimes->{3.601218897508299*^9, 3.601219366240456*^9, 
  3.601219413463623*^9, 3.6012194732944202`*^9, 3.601219558125169*^9, 
  3.610460500549234*^9, 3.610460549468027*^9}]
}, Open  ]],

Cell[CellGroupData[{

Cell[BoxData[
 RowBox[{
  RowBox[{"(*", " ", 
   RowBox[{
   "inferred", " ", "interaction", " ", "matrix", " ", "scaled", " ", "by", 
    " ", "population", " ", "size"}], " ", "*)"}], "\[IndentingNewLine]", 
  RowBox[{"MatrixForm", "[", 
   RowBox[{
    RowBox[{"Mean", "[", "u", "]"}], "*", "BAGGING"}], "]"}]}]], "Input",
 CellChangeTimes->{{3.601218712582086*^9, 3.601218714768249*^9}, {
  3.60121936895243*^9, 3.6012193753986273`*^9}, {3.601219580837685*^9, 
  3.601219642919812*^9}}],

Cell[BoxData[
 TagBox[
  RowBox[{"(", "\[NoBreak]", GridBox[{
     {
      RowBox[{"-", "1.2882774158054333`"}], "0.`", "0.`", "0.`", "0.`", "0.`", 
      RowBox[{"-", "0.27654508547486484`"}], "0.`", "0.37181778843298535`", 
      "0.`"},
     {"0.`", 
      RowBox[{"-", "1.7961743723276447`"}], "0.9008821977160267`", "0.`", 
      "0.`", "0.`", "1.257225802430294`", "0.`", "0.`", "0.`"},
     {"0.`", "0.`", 
      RowBox[{"-", "0.7674783638856836`"}], "0.`", "0.`", "0.`", "0.`", "0.`",
       "0.`", "0.`"},
     {"0.`", "0.`", "0.`", 
      RowBox[{"-", "0.47454373236124286`"}], "0.`", "0.`", "0.`", "0.`", 
      RowBox[{"-", "0.19801981340648397`"}], "0.`"},
     {"0.`", "0.`", "0.`", "0.`", 
      RowBox[{"-", "1.1652970806865806`"}], "0.`", 
      RowBox[{"-", "0.10688203407849724`"}], "0.`", "0.`", "0.`"},
     {"0.`", "0.`", "0.`", "0.`", "0.`", 
      RowBox[{"-", "1.0609971868073866`"}], "0.`", "0.`", "0.`", "0.`"},
     {"0.`", "0.`", "0.`", "0.`", "0.`", "0.`", 
      RowBox[{"-", "0.758242646186211`"}], "0.`", 
      RowBox[{"-", "0.5958546553709645`"}], "0.`"},
     {"0.23909874910506002`", "0.`", 
      RowBox[{"-", "1.2645322432395731`"}], "0.`", "0.5327055191839911`", 
      "0.`", 
      RowBox[{"-", "0.8165343692797151`"}], 
      RowBox[{"-", "1.5344729554375058`"}], "0.`", "0.`"},
     {"0.`", "0.06489320401491658`", "0.`", "0.`", 
      RowBox[{"-", "0.1441323965358381`"}], "0.`", "0.`", "0.`", 
      RowBox[{"-", "0.22034432102445264`"}], "0.`"},
     {"0.`", "0.`", "0.`", "0.`", "0.`", "0.`", "0.`", "0.`", "0.`", 
      RowBox[{"-", "1.3810021236648014`"}]}
    },
    GridBoxAlignment->{
     "Columns" -> {{Center}}, "ColumnsIndexed" -> {}, "Rows" -> {{Baseline}}, 
      "RowsIndexed" -> {}},
    GridBoxSpacings->{"Columns" -> {
        Offset[0.27999999999999997`], {
         Offset[0.7]}, 
        Offset[0.27999999999999997`]}, "ColumnsIndexed" -> {}, "Rows" -> {
        Offset[0.2], {
         Offset[0.4]}, 
        Offset[0.2]}, "RowsIndexed" -> {}}], "\[NoBreak]", ")"}],
  Function[BoxForm`e$, 
   MatrixForm[BoxForm`e$]]]], "Output",
 CellChangeTimes->{
  3.601218715335507*^9, 3.601219375852868*^9, {3.6012194173067093`*^9, 
   3.601219442276586*^9}, 3.6012194769422503`*^9, 3.601219558192437*^9, {
   3.601219608104004*^9, 3.601219617350032*^9}, 3.610460500600889*^9, 
   3.6104605517486258`*^9}]
}, Open  ]]
}, Open  ]]
},
WindowSize->{1920, 948},
WindowMargins->{{-3, Automatic}, {Automatic, 0}},
ShowSelection->True,
FrontEndVersion->"8.0 for Mac OS X x86 (32-bit, 64-bit Kernel) (July 22, \
2012)",
StyleDefinitions->"Default.nb"
]
(* End of Notebook Content *)

(* Internal cache information *)
(*CellTagsOutline
CellTagsIndex->{}
*)
(*CellTagsIndex
CellTagsIndex->{}
*)
(*NotebookFileOutline
Notebook[{
Cell[557, 20, 19845, 432, 1198, "Input"],
Cell[CellGroupData[{
Cell[20427, 456, 94, 1, 67, "Section"],
Cell[20524, 459, 11213, 273, 913, "Input"],
Cell[31740, 734, 3883, 110, 163, "Input"],
Cell[CellGroupData[{
Cell[35648, 848, 617, 15, 43, "Input"],
Cell[36268, 865, 16424, 290, 275, "Output"]
}, Open  ]],
Cell[CellGroupData[{
Cell[52729, 1160, 330, 8, 27, "Input"],
Cell[53062, 1170, 6377, 126, 276, "Output"]
}, Open  ]],
Cell[CellGroupData[{
Cell[59476, 1301, 410, 8, 43, "Input"],
Cell[59889, 1311, 2195, 48, 185, "Output"]
}, Open  ]],
Cell[CellGroupData[{
Cell[62121, 1364, 490, 11, 43, "Input"],
Cell[62614, 1377, 2362, 51, 185, "Output"]
}, Open  ]]
}, Open  ]]
}
]
*)

(* End of internal cache information *)
